# Supplementary material for: The Mesenchymal Niche in Myelodysplastic Syndromes
Source: Diagnostics (Basel). 2022 Jul 5;12(7):1639. doi: 10.3390/diagnostics12071639 (PMC9320414; doi:10.3390/diagnostics12071639)
Supplement: Supplementary file 1 [file diagnostics-12-01639-s001.zip]

Archive with 1 entries (1 files):
- diagnostics-1779656-supplementary.pdf
